# Supplementary material for: Modulators of Airway Remodeling: The Role of Caffeine and Calcitriol
Source: Int J Mol Sci. 2026 Mar 28;27(7):3087. doi: 10.3390/ijms27073087 (PMC13074156; doi:10.3390/ijms27073087)
Supplement: Supplementary file 1 [file ijms-27-03087-s001.zip]

Archive with 1 entries (1 files):
- ijms-4174620-supplementary.pdf
